# Supplementary material for: Dietary Oyster (Crassostrea gigas) Extract Ameliorates Dextran Sulfate Sodium-Induced Chronic Experimental Colitis by Improving the Composition of Gut Microbiota in Mice
Source: Foods. 2022 Jul 8;11(14):2032. doi: 10.3390/foods11142032 (PMC9317888; doi:10.3390/foods11142032)
Supplement: Supplementary file 1 [file foods-11-02032-s001.zip]

Archive with 1 entries (1 files):
- foods-1771485-supplementary.pdf
